# Supplementary material for: Dynamic Walking of a Legged Robot in Underwater Environments
Source: Sensors (Basel). 2019 Aug 17;19(16):3588. doi: 10.3390/s19163588 (PMC6721286; doi:10.3390/s19163588)
Supplement: Supplementary file 1 [file sensors-19-03588-s001.zip]

Archive with 1 entries (1 files):
- sensors-550017-supplementary.mp4
